# Supplementary material for: Comprehensive Analysis of CRIP1 Expression in Acute Myeloid Leukemia
Source: Front Genet. 2022 Jul 22;13:923568. doi: 10.3389/fgene.2022.923568 (PMC9354089; doi:10.3389/fgene.2022.923568)
Supplement: Supplementary file 7 [file Table1.XLSX]

## Sheet: Table S1
Gene Symbol
CRIP1
TPPP3
VIM
CRIP2
S100A10
LGALS1
KLF2
EMP3
ANXA2
MAFF
LMNA
HIST1H1C
HIST2H2BE
TFPI
DDIT4
CD9
CD52
TAGLN2
SLC9A3R2
RHOB
TGFB1I1
GBP2
HIST1H2AC
TSC22D3
AHNAK
PLP2
RHOC
CD44
CDC42EP3
ATF3
BTG2
S100A4
CXCR4
AP001171.1
HIST2H2AA3
C1orf186
FMNL1
CALCOCO2
CAMK1D
ISG20
PNMT
SNHG7
CD99
MYO1G
SH3BGRL3
H1F0
S100A6
HSD3B7
SNHG15
MTSS1
ADAM8
ARID5B
TXNIP
MIR142
EMP1
CD82
RAB13
ANXA1
HIST1H2BD
CCND3
SEPT11
C9orf89
MYADM
HIST1H2BK
CAPN2
HHEX
S1PR4
TMBIM1
KLF7
PIK3IP1
CD34
IL8
DDAH2
TRPV2
LIMS1
LAPTM5
UCP2
MIR181A1HG
MYO1F
PTPN6
MBOAT7
TMEM173
CD69
LYN
EZR
DBI
BIN2
MALAT1
CD68
RAB37
HLA-E
ORAI2
KLF6
CD37
PTTG1IP
LINC00936
AES
HMGN3
PDLIM1
H1FX
SQSTM1
TUBA1A
RNH1
ACTG1
TM6SF1
HCST
CAPN1
YPEL5
RHOG
WASF2
CD53
YWHAZ
ITM2B
MAP1LC3B
ZFP36L2
HIST1H3D
RIN3
FSCN1
RP11-347P5.1
AP1S2
IRF7
MAFG
GAS7
WDR49
IL3RA
SLC9A3R1
NEU4
CFP
TRIM47
KLF3
R3HDM4
YPEL3
ZNF581
CEBPB
FLNA
SOX4
TMEM43
TP53I3
CD97
PRELID2
NR4A1
CSRNP1
TMCO3
EMR2
C1orf56
CDC42SE1
RCSD1
RAP2B
ANPEP
RNF125
MYLIP
MARCH1
RNF24
ZBTB16
PER1
PDE6G
KLF13
HIST1H2AE
LRP10
CDKN2D
FHL1
CCM2
MTURN
VAT1
NFKBID
CDKN1A
ELMSAN1
ERV3-1
SLC2A6
SOX15
SSBP2
CD79B
AREG
RP11-301G19.1
PTPLA
CAST
HIST1H2BC
XAF1
GIMAP2
IFI44L
CD244
CD79A
NFE2
CEBPA
CLN8
ARHGAP27
STAM
P2RX5
FAM117A
BMP3
ZCCHC7
